# Supplementary material for: The Impact of the Environment on Pediatric Patients During Computed Tomography Exams: Experience from a Tertiary Center
Source: Diagnostics (Basel). 2025 Sep 25;15(19):2448. doi: 10.3390/diagnostics15192448 (PMC12524014; doi:10.3390/diagnostics15192448)
Supplement: Supplementary file 1 [file diagnostics-15-02448-s001.zip]

Archive with 1 entries (1 files):
- diagnostics-3811749-supplementary.pdf
